# Supplementary material for: Notch3 Transactivates Glycogen Synthase Kinase-3-Beta and Inhibits Epithelial-to-Mesenchymal Transition in Breast Cancer Cells
Source: Cells. 2022 Sep 14;11(18):2872. doi: 10.3390/cells11182872 (PMC9497076; doi:10.3390/cells11182872)
Supplement: Supplementary file 1 [file cells-11-02872-s001.zip]

Archive with 1 entries (1 files):
- cells-1765598-supplementary.pdf
